# Supplementary material for: Parental depressive symptoms, children’s emotional and behavioural problems, and parents’ expressed emotion—Critical and positive comments
Source: PLoS One. 2017 Oct 18;12(10):e0183546. doi: 10.1371/journal.pone.0183546 (PMC5646775; doi:10.1371/journal.pone.0183546)
Supplement: S1 File — (XLSX) [file pone.0183546.s005.xlsx]

## Sheet: TRANSFER Data for PONE-D-16-228
ID_code	mother_education	child_gender	mother_age	centred_mother-age	father_age	centred_father_age	father_education	mother_PHQ9_time_1	centred_mother_PHQ9_time_1	father_PHQ9_time_1	centred_father_PHQ9_time_1	mother_depression_status_time_1	father_depression_status_time_1	mother_critical_comments_time_1_inverse_transformed	centred_transformed_mother_critical_comments_time_1	mother_positive_comments_time_1	centred_mother_positive_comments_time_1	father_critical_comments_time_1_inverse_transformed	centred_transformed_father_critical_comments_time_1	father_positive_comments_time_1	centred_father_positive_comments_time_1	mother_critical_comments_time_2_inverse_transformed	centred_transformed_mother_critical_comments_time_2	mother_positive_comments_time_2	centred_mother_positive_comments_time_2	father_critical_comments_time_2_inverse_transformed	centred_transformed_father_critical_comments_time_2	father_positive_comments_time_2	centred_father_positive_comments_time_2	average_child_internalising_problems_time_1	centred_average_child_internalising_problems_time_1	average_child_externalising_problems_time_1	centred_average_child_externalising_problems_time_1	average_child_internalising_problems_time_2	centred_average_internalising_problems_time_2	average_child_externalising_problems_time_2	centred_average_child_externalising_problems_time_2	mother_PHQ9_time_2	centred_mother_PHQ9_time_2	father_PHQ9_time_2	centred_father_PHQ9_time_2	centred_mother_X_father_PHQ9_time_1	mother_x_father_depression_status_scid_time_1	centred_mother_PHQ9_time_1_x_child_gender	centred_father_PHQ9_time_1_x_child_gender	centred_mother_x_father_PHQ9_time_1_child_gender	mother_depression_status_time_1_scid_x_child_gender	father_depression_status_time_1_scid_x_child_gender	mother_depression_scid_x_father_depression_scid_time_1_x_child_gender
1	-1	-1	32	-4.3961	37	-1.7468	-1	1	-2.0625	5	1.3057	-1	1	0.5	0.1154	8	-0.5278	0.5	0.1653	19	11.443	0.5	0.0981	2	-6.0108	0	-0.3872	8	0.6381	6.5	-0.4526	13.5	3.2956	-0.855172	-0.855927	-1.02885	-0.996758	2	-0.7653	0	-3.2115	-2.69301	0	2.0625	-1.3057	2.69301	1	-1	1
4	-1	1	43	6.6039	43	4.2532	1	5	1.9375	3	-0.6943	-1	-1	0	-0.3846	26	17.4722	0.666667	0.331967	10	2.443	0.8	0.3981	11	2.9892	0.5	0.1128	0	-7.3619	4	-2.9526	14.5	4.2956	0.08264	0.081885	1.69805	1.73014	4	1.2347	1	-2.2115	-1.34521	0	1.9375	-0.6943	-1.34521	-1	-1	1
9	-1	1	28	-8.3961	41	2.2532	-1	0	-3.0625	2	-1.6943	-1	-1	0.75	0.3654	19	10.4722	0	-0.3347	10	2.443	999	999	999	999	999	999	999	999	7	0.0474	7.5	-2.7044	999	999	999	999	999	999	999	999	5.18879	0	-3.0625	-1.6943	5.18879	-1	-1	1
18	1	-1	37	0.6039	36	-2.7468	-1	0	-3.0625	3	-0.6943	-1	-1	0	-0.3846	8	-0.5278	999	999	999	999	999	999	999	999	999	999	999	999	11	4.0474	16.5	6.2956	999	999	999	999	999	999	999	999	2.12629	0	3.0625	0.6943	-2.12629	1	1	-1
27	999	-1	999	999	31	-7.7468	-1	3	-0.0625	4	0.3057	-1	-1	0	-0.3846	5	-3.5278	999	999	999	999	999	999	999	999	999	999	999	999	0.5	-6.4526	2.5	-7.7044	999	999	999	999	999	999	999	999	-0.0191063	0	0.0625	-0.3057	0.0191063	1	1	-1
31	1	-1	38	1.6039	40	1.2532	1	4	0.9375	10	6.3057	-1	-1	0	-0.3846	14	5.4722	0.666667	0.331967	5	-2.557	0.5	0.0981	5	-3.0108	0	-0.3872	4	-3.3619	6	-0.9526	16	5.7956	-0.245938	-0.246693	-0.124915	-0.0928247	1	-1.7653	1	-2.2115	5.91159	0	-0.9375	-6.3057	-5.91159	1	1	-1
36	1	1	34	-2.3961	28	-10.7468	1	1	-2.0625	3	-0.6943	-1	1	0	-0.3846	6	-2.5278	0.8	0.4653	0	-7.557	0.666667	0.264767	8	-0.0108	0	-0.3872	1	-6.3619	999	999	7	-3.2044	0.275863	0.275108	0.024734	0.056824	0	-2.7653	4	0.7885	1.43199	0	-2.0625	-0.6943	1.43199	-1	1	-1
37	1	1	38	1.6039	47	8.2532	-1	2	-1.0625	4	0.3057	1	-1	0	-0.3846	11	2.4722	0	-0.3347	10	2.443	0	-0.4019	19	10.9892	0	-0.3872	16	8.6381	999	999	999	999	-1.18224	-1.183	-1.00411	-0.972015	0	-2.7653	6	2.7885	-0.324806	0	-1.0625	0.3057	-0.324806	1	-1	-1
47	1	-1	34	-2.3961	37	-1.7468	1	6	2.9375	12	8.3057	1	1	0.666667	0.282067	2	-6.5278	0.5	0.1653	5	-2.557	999	999	999	999	999	999	999	999	3.5	-3.4526	5.5	-4.7044	999	999	999	999	999	999	999	999	24.398	1	-2.9375	-8.3057	-24.398	-1	-1	-1
51	-1	-1	34	-2.3961	37	-1.7468	-1	11	7.9375	11	7.3057	1	1	0.5	0.1154	18	9.4722	0.75	0.4153	1	-6.557	999	999	999	999	999	999	999	999	8	1.0474	14.5	4.2956	999	999	999	999	999	999	999	999	57.989	1	-7.9375	-7.3057	-57.989	-1	-1	-1
52	1	-1	27	-9.3961	28	-10.7468	1	3	-0.0625	1	-2.6943	-1	-1	0.666667	0.282067	5	-3.5278	0	-0.3347	7	-0.557	0.5	0.0981	9	0.9892	0	-0.3872	11	3.6381	5.5	-1.4526	12	1.7956	-0.701077	-0.701832	0.178307	0.210397	1	-1.7653	1	-2.2115	0.168394	0	0.0625	2.6943	-0.168394	1	1	-1
54	1	1	33	-3.3961	38	-0.7468	1	0	-3.0625	0	-3.6943	-1	-1	0.5	0.1154	18	9.4722	0	-0.3347	12	4.443	0	-0.4019	15	6.9892	0	-0.3872	18	10.6381	0	-6.9526	0.5	-9.7044	-1.15979	-1.16054	-1.25181	-1.21972	0	-2.7653	1	-2.2115	11.3138	0	-3.0625	-3.6943	11.3138	-1	-1	1
56	999	1	27	-9.3961	36	-2.7468	-1	3	-0.0625	1	-2.6943	1	-1	0	-0.3846	15	6.4722	0.5	0.1653	8	0.443	0	-0.4019	3	-5.0108	0.5	0.1128	9	1.6381	999	999	999	999	999	999	999	999	14	11.2347	999	999	0.168394	0	-0.0625	-2.6943	0.168394	1	-1	-1
60	-1	-1	28	-8.3961	34	-4.7468	1	0	-3.0625	4	0.3057	-1	-1	0	-0.3846	8	-0.5278	0.8	0.4653	11	3.443	0.666667	0.264767	3	-5.0108	0.75	0.3628	5	-2.3619	24.5	17.5474	10	-0.2044	0.851516	0.850761	0.522293	0.554383	7	4.2347	10	6.7885	-0.936206	0	3.0625	-0.3057	0.936206	1	1	-1
69	1	1	43	6.6039	42	3.2532	1	0	-3.0625	0	-3.6943	-1	-1	0.75	0.3654	12	3.4722	0.833333	0.498633	11	3.443	0.666667	0.264767	12	3.9892	0.833333	0.446133	4	-3.3619	2	-4.9526	19.5	9.2956	-0.592871	-0.593626	1.24005	1.27214	0	-2.7653	2	-1.2115	11.3138	0	-3.0625	-3.6943	11.3138	-1	-1	1
72	1	1	39	2.6039	40	1.2532	-1	2	-1.0625	2	-1.6943	-1	-1	0.75	0.3654	12	3.4722	0	-0.3347	5	-2.557	0.666667	0.264767	4	-4.0108	0.666667	0.279467	11	3.6381	11	4.0474	12.5	2.2956	1.18971	1.18896	0.710234	0.742324	1	-1.7653	1	-2.2115	1.80019	0	-1.0625	-1.6943	1.80019	-1	-1	1
73	1	-1	39	2.6039	39	0.2532	1	2	-1.0625	1	-2.6943	-1	-1	0	-0.3846	13	4.4722	0.5	0.1653	7	-0.557	0	-0.4019	8	-0.0108	0	-0.3872	5	-2.3619	8.5	1.5474	11	0.7956	-0.221977	-0.222732	-0.190679	-0.158589	1	-1.7653	0	-3.2115	2.86269	0	1.0625	2.6943	-2.86269	1	1	-1
74	1	-1	30	-6.3961	999	999	-1	5	1.9375	0	-3.6943	-1	-1	0.75	0.3654	9	0.4722	0	-0.3347	12	4.443	0.833333	0.431433	5	-3.0108	0.666667	0.279467	9	1.6381	6.5	-0.4526	9	-1.2044	-0.288253	-0.289008	1.09191	1.124	1	-1.7653	2	-1.2115	-7.15771	0	-1.9375	3.6943	7.15771	1	1	-1
75	-1	-1	40	3.6039	40	1.2532	1	1	-2.0625	0	-3.6943	-1	-1	0	-0.3846	11	2.4722	0	-0.3347	18	10.443	0	-0.4019	8	-0.0108	0.5	0.1128	9	1.6381	0.5	-6.4526	1.5	-8.7044	-1.15979	-1.16054	-1.25181	-1.21972	2	-0.7653	0	-3.2115	7.61949	0	2.0625	3.6943	-7.61949	1	1	-1
76	-1	1	37	0.6039	38	-0.7468	-1	1	-2.0625	0	-3.6943	-1	-1	0	-0.3846	17	8.4722	0	-0.3347	18	10.443	0	-0.4019	13	4.9892	0.5	0.1128	13	5.6381	7.5	0.5474	11.5	1.2956	0.08264	0.081885	-0.871648	-0.839558	1	-1.7653	0	-3.2115	7.61949	0	-2.0625	-3.6943	7.61949	-1	-1	1
77	999	-1	999	999	32	-6.7468	1	999	999	0	-3.6943	999	-1	999	999	999	999	0	-0.3347	5	-2.557	999	999	999	999	999	999	999	999	999	999	999	999	999	999	999	999	999	999	999	999	999	999	999	3.6943	999	999	1	999
78	1	-1	36	-0.3961	38	-0.7468	1	0	-3.0625	5	1.3057	-1	-1	0.5	0.1154	6	-2.5278	0	-0.3347	25	17.443	0	-0.4019	4	-4.0108	0.5	0.1128	17	9.6381	13	6.0474	14.5	4.2956	0.845584	0.844829	-0.265503	-0.233413	3	0.2347	3	-0.2115	-3.99871	0	3.0625	-1.3057	3.99871	1	1	-1
79	1	1	32	-4.3961	34	-4.7468	-1	1	-2.0625	4	0.3057	-1	-1	0	-0.3846	10	1.4722	0.5	0.1653	21	13.443	0	-0.4019	8	-0.0108	0	-0.3872	9	1.6381	4.5	-2.4526	11.5	1.2956	-0.680305	-0.68106	-0.874668	-0.842578	1	-1.7653	3	-0.2115	-0.630506	0	-2.0625	0.3057	-0.630506	-1	-1	1
80	1	-1	34	-2.3961	40	1.2532	-1	3	-0.0625	2	-1.6943	-1	-1	0	-0.3846	13	4.4722	0	-0.3347	12	4.443	0.5	0.0981	9	0.9892	0.5	0.1128	4	-3.3619	5	-1.9526	6	-4.2044	0.323784	0.323029	0.334602	0.366692	3	0.2347	2	-1.2115	0.105894	0	0.0625	1.6943	-0.105894	1	1	-1
83	1	-1	34	-2.3961	41	2.2532	-1	2	-1.0625	3	-0.6943	-1	-1	0.8	0.4154	6	-2.5278	0.857143	0.522443	3	-4.557	0.75	0.3481	14	5.9892	0.8	0.4128	5	-2.3619	5.5	-1.4526	24	13.7956	-0.396845	-0.3976	-0.112834	-0.080744	3	0.2347	2	-1.2115	0.737694	0	1.0625	0.6943	-0.737694	1	1	-1
86	1	1	43	6.6039	38	-0.7468	1	1	-2.0625	8	4.3057	-1	-1	0	-0.3846	14	5.4722	0	-0.3347	16	8.443	0	-0.4019	11	2.9892	0	-0.3872	9	1.6381	4	-2.9526	0.5	-9.7044	-1.18224	-1.183	-1.00411	-0.972015	0	-2.7653	4	0.7885	-8.88051	0	-2.0625	4.3057	-8.88051	-1	-1	1
90	1	1	40	3.6039	40	1.2532	1	1	-2.0625	2	-1.6943	-1	-1	0	-0.3846	5	-3.5278	0	-0.3347	16	8.443	0.666667	0.264767	11	2.9892	0.5	0.1128	3	-4.3619	999	999	999	999	-0.871724	-0.872479	-0.840078	-0.807988	0	-2.7653	4	0.7885	3.49449	0	-2.0625	-1.6943	3.49449	-1	-1	1
92	-1	-1	41	4.6039	48	9.2532	-1	4	0.9375	5	1.3057	-1	-1	0.909091	0.524491	0	-8.5278	0.857143	0.522443	4	-3.557	0	-0.4019	8	-0.0108	0.75	0.3628	5	-2.3619	4	-2.9526	22	11.7956	-0.375687	-0.376442	1.234	1.26609	0	-2.7653	4	0.7885	1.22409	0	-0.9375	-1.3057	-1.22409	1	1	-1
107	-1	-1	47	10.6039	35	-3.7468	1	2	-1.0625	5	1.3057	-1	1	999	999	999	999	0	-0.3347	1	-6.557	0.5	0.0981	5	-3.0108	0.875	0.4878	2	-5.3619	9	2.0474	17	6.7956	0.387257	0.386502	0.943768	0.975858	5	2.2347	8	4.7885	-1.38731	0	1.0625	-1.3057	1.38731	1	-1	1
108	1	1	35	-1.3961	42	3.2532	1	2	-1.0625	2	-1.6943	-1	-1	0	-0.3846	12	3.4722	0	-0.3347	6	-1.557	0.833333	0.431433	14	5.9892	0.5	0.1128	6	-1.3619	2.5	-4.4526	9	-1.2044	-0.571713	-0.572468	0.47519	0.50728	1	-1.7653	1	-2.2115	1.80019	0	-1.0625	-1.6943	1.80019	-1	-1	1
109	1	1	32	-4.3961	38	-0.7468	1	2	-1.0625	2	-1.6943	-1	-1	0	-0.3846	6	-2.5278	0	-0.3347	9	1.443	0.5	0.0981	4	-4.0108	0.8	0.4128	16	8.6381	2.5	-4.4526	6.5	-3.7044	-0.526595	-0.52735	-0.567821	-0.535731	3	0.2347	0	-3.2115	1.80019	0	-1.0625	-1.6943	1.80019	-1	-1	1
114	999	-1	32	-4.3961	35	-3.7468	-1	999	999	11	7.3057	999	1	999	999	999	999	0.666667	0.331967	6	-1.557	999	999	999	999	999	999	999	999	11	4.0474	15	4.7956	999	999	999	999	999	999	999	999	999	999	999	-7.3057	999	999	-1	999
115	-1	-1	38	1.6039	49	10.2532	-1	2	-1.0625	7	3.3057	-1	-1	0	-0.3846	11	2.4722	0	-0.3347	11	3.443	999	999	999	999	999	999	999	999	999	999	999	999	999	999	999	999	999	999	999	999	-3.51231	0	1.0625	-3.3057	3.51231	1	1	-1
116	1	-1	35	-1.3961	37	-1.7468	1	3	-0.0625	7	3.3057	1	-1	0.5	0.1154	19	10.4722	0	-0.3347	15	7.443	0	-0.4019	14	5.9892	0.5	0.1128	8	0.6381	4.5	-2.4526	8	-2.2044	-0.0800396	-0.0807946	-0.139127	-0.107037	3	0.2347	5	1.7885	-0.206606	0	0.0625	-3.3057	0.206606	-1	1	1
141	-1	-1	32	-4.3961	46	7.2532	1	2	-1.0625	2	-1.6943	-1	-1	0.75	0.3654	1	-7.5278	0	-0.3347	2	-5.557	999	999	999	999	999	999	999	999	22	15.0474	22	11.7956	999	999	999	999	999	999	999	999	1.80019	0	1.0625	1.6943	-1.80019	1	1	-1
142	1	-1	37	0.6039	37	-1.7468	1	1	-2.0625	11	7.3057	-1	-1	0	-0.3846	10	1.4722	0	-0.3347	1	-6.557	0.5	0.0981	3	-5.0108	0.5	0.1128	4	-3.3619	1.5	-5.4526	6	-4.2044	0.318179	0.317424	0.0292643	0.0613543	1	-1.7653	2	-1.2115	-15.068	0	2.0625	-7.3057	15.068	1	1	-1
144	1	-1	43	6.6039	39	0.2532	1	0	-3.0625	1	-2.6943	-1	-1	0	-0.3846	11	2.4722	0	-0.3347	1	-6.557	0	-0.4019	9	0.9892	0	-0.3872	11	3.6381	5	-1.9526	9.5	-0.7044	-0.0499121	-0.0506671	-0.576881	-0.544791	0	-2.7653	1	-2.2115	8.25129	0	3.0625	2.6943	-8.25129	1	1	-1
145	1	-1	45	8.6039	39	0.2532	1	5	1.9375	1	-2.6943	-1	-1	0.666667	0.282067	3	-5.5278	0	-0.3347	6	-1.557	0.75	0.3481	8	-0.0108	0.857143	0.469943	10	2.6381	8.5	1.5474	13	2.7956	0.842782	0.842027	0.107109	0.139199	3	0.2347	4	0.7885	-5.22021	0	-1.9375	2.6943	5.22021	1	1	-1
163	-1	1	39	2.6039	39	0.2532	-1	5	1.9375	0	-3.6943	1	-1	0.5	0.1154	4	-4.5278	0.5	0.1653	10	2.443	999	999	999	999	999	999	999	999	8.5	1.5474	11.5	1.2956	999	999	999	999	999	999	999	999	-7.15771	0	1.9375	-3.6943	-7.15771	1	-1	-1
167	-1	-1	34	-2.3961	36	-2.7468	-1	0	-3.0625	1	-2.6943	-1	-1	0	-0.3846	0	-8.5278	0.9	0.5653	5	-2.557	999	999	999	999	999	999	999	999	0.5	-6.4526	6	-4.2044	999	999	999	999	999	999	999	999	8.25129	0	3.0625	2.6943	-8.25129	1	1	-1
173	1	-1	38	1.6039	36	-2.7468	1	2	-1.0625	2	-1.6943	1	1	0.5	0.1154	3	-5.5278	0	-0.3347	1	-6.557	0	-0.4019	8	-0.0108	0	-0.3872	9	1.6381	5	-1.9526	10	-0.2044	-0.396845	-0.3976	-0.720489	-0.688399	0	-2.7653	1	-2.2115	1.80019	1	1.0625	1.6943	-1.80019	-1	-1	-1
175	-1	1	40	3.6039	39	0.2532	1	2	-1.0625	3	-0.6943	-1	-1	0	-0.3846	30	21.4722	0	-0.3347	17	9.443	0	-0.4019	17	8.9892	0.8	0.4128	7	-0.3619	0.5	-6.4526	1	-9.2044	-0.571713	-0.572468	-1.10065	-1.06856	2	-0.7653	3	-0.2115	0.737694	0	-1.0625	-0.6943	0.737694	-1	-1	1
177	1	1	36	-0.3961	36	-2.7468	1	1	-2.0625	0	-3.6943	-1	-1	0.75	0.3654	9	0.4722	0.666667	0.331967	9	1.443	0	-0.4019	18	9.9892	0	-0.3872	10	2.6381	9	2.0474	9	-1.2044	-0.810054	-0.810809	-1.09914	-1.06705	0	-2.7653	0	-3.2115	7.61949	0	-2.0625	-3.6943	7.61949	-1	-1	1
182	1	1	40	3.6039	40	1.2532	1	4	0.9375	3	-0.6943	-1	-1	0	-0.3846	3	-5.5278	0.5	0.1653	0	-7.557	0.75	0.3481	3	-5.0108	0.5	0.1128	3	-4.3619	11.5	4.5474	9.5	-0.7044	0.498651	0.497896	0.116169	0.148259	1	-1.7653	3	-0.2115	-0.650906	0	0.9375	-0.6943	-0.650906	-1	-1	1
185	-1	1	40	3.6039	38	-0.7468	-1	8	4.9375	1	-2.6943	-1	-1	0	-0.3846	10	1.4722	0	-0.3347	7	-0.557	999	999	999	999	999	999	999	999	1.5	-5.4526	1.5	-8.7044	999	999	999	999	999	999	999	999	-13.3031	0	4.9375	-2.6943	-13.3031	-1	-1	1
189	1	-1	32	-4.3961	31	-7.7468	1	1	-2.0625	4	0.3057	1	-1	0	-0.3846	9	0.4722	0.5	0.1653	8	0.443	0	-0.4019	10	1.9892	0.666667	0.279467	12	4.6381	3	-3.9526	10	-0.2044	-0.855172	-0.855927	-0.502057	-0.469967	1	-1.7653	3	-0.2115	-0.630506	0	2.0625	-0.3057	0.630506	-1	1	1
190	1	-1	40	3.6039	45	6.2532	-1	0	-3.0625	0	-3.6943	-1	-1	0	-0.3846	10	1.4722	0	-0.3347	13	5.443	0	-0.4019	8	-0.0108	0	-0.3872	7	-0.3619	2.5	-4.4526	1	-9.2044	-0.855172	-0.855927	-0.648685	-0.616595	0	-2.7653	1	-2.2115	11.3138	0	3.0625	3.6943	-11.3138	1	1	-1
191	1	1	35	-1.3961	47	8.2532	1	12	8.9375	3	-0.6943	1	1	0.5	0.1154	2	-6.5278	0	-0.3347	8	0.443	0.5	0.0981	1	-7.0108	0.666667	0.279467	8	0.6381	7.5	0.5474	16	5.7956	-0.0492645	-0.0500195	-0.0464927	-0.0144027	6	3.2347	2	-1.2115	-6.20531	1	8.9375	-0.6943	-6.20531	1	1	1
194	1	-1	41	4.6039	55	16.2532	1	1	-2.0625	4	0.3057	1	1	0	-0.3846	11	2.4722	0	-0.3347	7	-0.557	0.5	0.0981	7	-1.0108	0	-0.3872	13	5.6381	2.5	-4.4526	7	-3.2044	-0.746581	-0.747336	-0.874668	-0.842578	1	-1.7653	6	2.7885	-0.630506	1	2.0625	-0.3057	0.630506	-1	-1	-1
195	999	1	34	-2.3961	40	1.2532	1	999	999	3	-0.6943	999	-1	999	999	999	999	0	-0.3347	9	1.443	999	999	999	999	0	-0.3872	17	9.6381	999	999	999	999	-0.243135	-0.24389	-0.419682	-0.387592	999	999	2	-1.2115	999	999	999	-0.6943	999	999	-1	999
196	999	-1	35	-1.3961	36	-2.7468	-1	999	999	0	-3.6943	999	-1	999	999	999	999	0	-0.3347	4	-3.557	999	999	999	999	0.8	0.4128	9	1.6381	999	999	999	999	999	999	999	999	999	999	1	-2.2115	999	999	999	3.6943	999	999	1	999
200	1	1	36	-0.3961	39	0.2532	1	0	-3.0625	0	-3.6943	-1	-1	0	-0.3846	8	-0.5278	0.75	0.4153	16	8.443	0	-0.4019	5	-3.0108	0.8	0.4128	7	-0.3619	6	-0.9526	6	-4.2044	-0.396845	-0.3976	-0.718979	-0.686889	0	-2.7653	0	-3.2115	11.3138	0	-3.0625	-3.6943	11.3138	-1	-1	1
203	1	-1	32	-4.3961	32	-6.7468	1	0	-3.0625	0	-3.6943	-1	-1	0.5	0.1154	5	-3.5278	0.857143	0.522443	2	-5.557	0.666667	0.264767	4	-4.0108	0.75	0.3628	2	-5.3619	9.5	2.5474	7.5	-2.7044	0.0798375	0.0790825	-0.276074	-0.243984	0	-2.7653	1	-2.2115	11.3138	0	3.0625	3.6943	-11.3138	1	1	-1
208	-1	-1	43	6.6039	42	3.2532	1	9	5.9375	3	-0.6943	-1	-1	0.5	0.1154	13	4.4722	0	-0.3347	9	1.443	999	999	999	999	999	999	999	999	7	0.0474	15	4.7956	999	999	999	999	999	999	999	999	-4.12241	0	-5.9375	0.6943	4.12241	1	1	-1
209	-1	1	35	-1.3961	38	-0.7468	-1	18	14.9375	0	-3.6943	1	-1	0	-0.3846	8	-0.5278	0	-0.3347	18	10.443	0	-0.4019	12	3.9892	0.5	0.1128	5	-2.3619	11	4.0474	9	-1.2044	0.124956	0.124201	-0.497526	-0.465436	13	10.2347	4	0.7885	-55.1836	0	14.9375	-3.6943	-55.1836	1	-1	-1
211	1	-1	34	-2.3961	40	1.2532	1	6	2.9375	2	-1.6943	-1	-1	0	-0.3846	8	-0.5278	0	-0.3347	8	0.443	0	-0.4019	2	-6.0108	0	-0.3872	4	-3.3619	10.5	3.5474	4.5	-5.7044	0.890703	0.889948	-0.642645	-0.610555	2	-0.7653	0	-3.2115	-4.97701	0	-2.9375	1.6943	4.97701	1	1	-1
212	1	-1	36	-0.3961	34	-4.7468	1	3	-0.0625	1	-2.6943	-1	-1	0	-0.3846	9	0.4722	0.5	0.1653	6	-1.557	0	-0.4019	8	-0.0108	0	-0.3872	0	-7.3619	7	0.0474	6.5	-3.7044	-0.333372	-0.334127	-1.02583	-0.993737	0	-2.7653	0	-3.2115	0.168394	0	0.0625	2.6943	-0.168394	1	1	-1
213	999	1	24	-12.3961	23	-15.7468	-1	15	11.9375	5	1.3057	1	1	0.75	0.3654	6	-2.5278	0	-0.3347	18	10.443	999	999	999	999	999	999	999	999	11	4.0474	11.5	1.2956	999	999	999	999	999	999	999	999	15.5868	1	11.9375	1.3057	15.5868	1	1	1
214	1	1	35	-1.3961	36	-2.7468	1	3	-0.0625	10	6.3057	-1	1	0	-0.3846	9	0.4722	0.666667	0.331967	6	-1.557	0.75	0.3481	4	-4.0108	0	-0.3872	5	-2.3619	8.5	1.5474	8.5	-1.7044	0.586085	0.58533	-0.489976	-0.457886	2	-0.7653	1	-2.2115	-0.394106	0	-0.0625	6.3057	-0.394106	-1	1	-1
217	999	1	39	2.6039	38	-0.7468	1	999	999	4	0.3057	999	-1	0.5	0.1154	7	-1.5278	0.75	0.4153	3	-4.557	0.8	0.3981	4	-4.0108	0.666667	0.279467	10	2.6381	9.5	2.5474	6	-4.2044	-0.59198	-0.592735	-0.609968	-0.577878	6	3.2347	1	-2.2115	999	999	999	0.3057	999	999	-1	999
220	-1	1	34	-2.3961	33	-5.7468	1	2	-1.0625	3	-0.6943	1	1	0.916667	0.532067	8	-0.5278	0	-0.3347	9	1.443	0.928571	0.526671	3	-5.0108	0.75	0.3628	12	4.6381	16	9.0474	18	7.7956	-0.00171805	-0.00247305	0.358265	0.390355	1	-1.7653	0	-3.2115	0.737694	1	-1.0625	-0.6943	0.737694	1	1	1
224	1	1	39	2.6039	45	6.2532	-1	1	-2.0625	2	-1.6943	1	-1	0.5	0.1154	5	-3.5278	0.888889	0.554189	3	-4.557	0.666667	0.264767	2	-6.0108	0.8	0.4128	7	-0.3619	21.5	14.5474	26	15.7956	1.62688	1.62613	1.45093	1.48302	2	-0.7653	0	-3.2115	3.49449	0	-2.0625	-1.6943	3.49449	1	-1	-1
229	-1	1	30	-6.3961	31	-7.7468	-1	1	-2.0625	0	-3.6943	1	1	0	-0.3846	13	4.4722	0	-0.3347	6	-1.557	0.833333	0.431433	8	-0.0108	0.666667	0.279467	8	0.6381	12.5	5.5474	19	8.7956	1.23203	1.23128	0.856863	0.888953	7	4.2347	5	1.7885	7.61949	1	-2.0625	-3.6943	7.61949	1	1	1
236	1	-1	30	-6.3961	34	-4.7468	1	0	-3.0625	2	-1.6943	-1	-1	0	-0.3846	11	2.4722	0	-0.3347	15	7.443	0	-0.4019	9	0.9892	0.833333	0.446133	4	-3.3619	6.5	-0.4526	12.5	2.2956	-0.441963	-0.442718	0.0322845	0.0643745	0	-2.7653	3	-0.2115	5.18879	0	3.0625	1.6943	-5.18879	1	1	-1
244	1	1	42	5.6039	44	5.2532	-1	3	-0.0625	17	13.3057	1	1	0.833333	0.448733	15	6.4722	0.5	0.1653	17	9.443	0.666667	0.264767	11	2.9892	0.666667	0.279467	8	0.6381	6	-0.9526	14	3.7956	999	999	999	999	4	1.2347	9	5.7885	-0.831606	1	-0.0625	13.3057	-0.831606	1	1	1
245	1	-1	33	-3.3961	33	-5.7468	1	2	-1.0625	2	-1.6943	-1	-1	0.75	0.3654	6	-2.5278	0	-0.3347	2	-5.557	0.857143	0.455243	8	-0.0108	0.75	0.3628	5	-2.3619	1	-5.9526	10.5	0.2956	-0.834014	-0.834769	0.024734	0.056824	1	-1.7653	3	-0.2115	1.80019	0	1.0625	1.6943	-1.80019	1	1	-1
246	-1	-1	35	-1.3961	50	11.2532	-1	7	3.9375	14	10.3057	-1	1	0.5	0.1154	5	-3.5278	0	-0.3347	5	-2.557	0.5	0.0981	8	-0.0108	0.666667	0.279467	3	-4.3619	7.5	0.5474	11	0.7956	-0.0499121	-0.0506671	-0.120384	-0.0882944	8	5.2347	11	7.7885	40.5787	0	-3.9375	-10.3057	-40.5787	1	-1	1
247	-1	-1	34	-2.3961	41	2.2532	-1	2	-1.0625	0	-3.6943	1	1	0.833333	0.448733	9	0.4722	0.5	0.1653	5	-2.557	999	999	999	999	999	999	999	999	6.5	-0.4526	17	6.7956	999	999	999	999	999	999	999	999	3.92519	1	1.0625	3.6943	-3.92519	-1	-1	-1
248	999	1	39	2.6039	38	-0.7468	1	1	-2.0625	4	0.3057	-1	1	0.5	0.1154	14	5.4722	0.666667	0.331967	13	5.443	999	999	999	999	999	999	999	999	5.5	-1.4526	3	-7.2044	999	999	999	999	999	999	999	999	-0.630506	0	-2.0625	0.3057	-0.630506	-1	1	-1
249	1	1	34	-2.3961	41	2.2532	-1	7	3.9375	8	4.3057	1	1	0.833333	0.448733	5	-3.5278	0.5	0.1653	4	-3.557	0.666667	0.264767	9	0.9892	0.5	0.1128	5	-2.3619	7.5	0.5474	20	9.7956	-0.375687	-0.376442	1.2476	1.27969	1	-1.7653	4	0.7885	16.9537	1	3.9375	4.3057	16.9537	1	1	1
251	1	1	48	11.6039	47	8.2532	-1	6	2.9375	10	6.3057	1	1	0.875	0.4904	4	-4.5278	0	-0.3347	3	-4.557	0.666667	0.264767	4	-4.0108	0	-0.3872	11	3.6381	12.5	5.5474	10.5	0.2956	1.65997	1.65922	-0.0571136	-0.0250236	3	0.2347	16	12.7885	18.523	1	2.9375	6.3057	18.523	1	1	1
255	1	-1	37	0.6039	47	8.2532	-1	0	-3.0625	13	9.3057	-1	1	0	-0.3846	27	18.4722	0	-0.3347	14	6.443	0	-0.4019	20	11.9892	0	-0.3872	10	2.6381	2.5	-4.4526	2.5	-7.7044	-0.396845	-0.3976	-0.268523	-0.236433	0	-2.7653	20	16.7885	-28.4987	0	3.0625	-9.3057	28.4987	1	-1	1
257	1	-1	31	-5.3961	38	-0.7468	1	7	3.9375	12	8.3057	1	-1	0.5	0.1154	6	-2.5278	0.666667	0.331967	8	0.443	0	-0.4019	6	-2.0108	0	-0.3872	7	-0.3619	3.5	-3.4526	8.5	-1.7044	-0.571713	-0.572468	-0.195209	-0.163119	3	0.2347	1	-2.2115	32.7037	0	-3.9375	-8.3057	-32.7037	-1	1	1
259	1	1	39	2.6039	40	1.2532	1	4	0.9375	4	0.3057	-1	-1	0.8	0.4154	5	-3.5278	0.666667	0.331967	6	-1.557	999	999	999	999	999	999	999	999	5	-1.9526	13.5	3.2956	999	999	999	999	999	999	999	999	0.286594	0	0.9375	0.3057	0.286594	-1	-1	1
260	1	1	41	4.6039	37	-1.7468	-1	0	-3.0625	4	0.3057	-1	1	0	-0.3846	2	-6.5278	0.5	0.1653	16	8.443	0	-0.4019	4	-4.0108	0	-0.3872	14	6.6381	4.5	-2.4526	5.5	-4.7044	-1.04237	-1.04313	-0.922091	-0.890001	1	-1.7653	2	-1.2115	-0.936206	0	-3.0625	0.3057	-0.936206	-1	1	-1
262	1	1	28	-8.3961	30	-8.7468	1	6	2.9375	2	-1.6943	1	1	999	999	999	999	0.75	0.4153	2	-5.557	0	-0.4019	3	-5.0108	0.75	0.3628	3	-4.3619	22	15.0474	11.5	1.2956	1.36346	1.3627	0.0408314	0.0729214	4	1.2347	5	1.7885	-4.97701	1	2.9375	-1.6943	-4.97701	1	1	1
264	1	1	34	-2.3961	35	-3.7468	1	3	-0.0625	0	-3.6943	-1	-1	0	-0.3846	9	0.4722	0	-0.3347	9	1.443	0	-0.4019	17	8.9892	0	-0.3872	13	5.6381	2.5	-4.4526	2	-8.2044	-0.670302	-0.671057	-0.927402	-0.895312	2	-0.7653	0	-3.2115	0.230894	0	-0.0625	-3.6943	0.230894	-1	-1	1
265	1	1	49	12.6039	45	6.2532	1	3	-0.0625	0	-3.6943	1	-1	0.5	0.1154	4	-4.5278	0	-0.3347	7	-0.557	0.5	0.0981	6	-2.0108	0	-0.3872	4	-3.3619	2.5	-4.4526	2.5	-7.7044	-0.359783	-0.360538	-0.363927	-0.331837	2	-0.7653	1	-2.2115	0.230894	0	-0.0625	-3.6943	0.230894	1	-1	-1
267	1	1	39	2.6039	33	-5.7468	-1	2	-1.0625	0	-3.6943	1	-1	0.5	0.1154	8	-0.5278	0.5	0.1653	10	2.443	0	-0.4019	15	6.9892	0	-0.3872	8	0.6381	3.5	-3.4526	12	1.7956	-0.834014	-0.834769	-0.951003	-0.918913	2	-0.7653	1	-2.2115	3.92519	0	-1.0625	-3.6943	3.92519	1	-1	-1
268	999	1	41	4.6039	41	2.2532	1	999	999	3	-0.6943	999	-1	999	999	999	999	0	-0.3347	4	-3.557	999	999	999	999	999	999	999	999	999	999	999	999	999	999	999	999	999	999	999	999	999	999	999	-0.6943	999	999	-1	999
270	1	-1	39	2.6039	38	-0.7468	1	2	-1.0625	4	0.3057	-1	-1	0.666667	0.282067	0	-8.5278	0	-0.3347	3	-4.557	0.75	0.3481	0	-8.0108	0	-0.3872	1	-6.3619	12	5.0474	16.5	6.2956	999	999	999	999	4	1.2347	14	10.7885	-0.324806	0	1.0625	-0.3057	0.324806	1	1	-1
274	1	-1	40	3.6039	44	5.2532	1	5	1.9375	5	1.3057	-1	-1	0	-0.3846	14	5.4722	0	-0.3347	10	2.443	0	-0.4019	18	9.9892	0.5	0.1128	10	2.6381	0.5	-6.4526	7.5	-2.7044	-0.855172	-0.855927	-0.499037	-0.466947	0	-2.7653	1	-2.2115	2.52979	0	-1.9375	-1.3057	-2.52979	1	1	-1
280	-1	-1	35	-1.3961	45	6.2532	1	1	-2.0625	11	7.3057	-1	1	0	-0.3846	10	1.4722	0.75	0.4153	9	1.443	0.5	0.0981	17	8.9892	0.5	0.1128	11	3.6381	0.5	-6.4526	6.5	-3.7044	999	999	999	999	3	0.2347	6	2.7885	-15.068	0	2.0625	-7.3057	15.068	1	-1	1
281	-1	1	47	10.6039	36	-2.7468	-1	2	-1.0625	0	-3.6943	1	-1	0.833333	0.448733	5	-3.5278	0.8	0.4653	10	2.443	0.8	0.3981	12	3.9892	0	-0.3872	9	1.6381	2	-4.9526	14.5	4.2956	0.913067	0.912312	0.128156	0.160246	4	1.2347	1	-2.2115	3.92519	0	-1.0625	-3.6943	3.92519	1	-1	-1
288	1	1	38	1.6039	37	-1.7468	1	2	-1.0625	13	9.3057	1	-1	0.75	0.3654	3	-5.5278	0	-0.3347	3	-4.557	0.833333	0.431433	4	-4.0108	0.8	0.4128	3	-4.3619	15.5	8.5474	10	-0.2044	2.39263	2.39188	0.0232239	0.0553139	1	-1.7653	6	2.7885	-9.88731	0	-1.0625	9.3057	-9.88731	1	-1	-1
294	-1	1	43	6.6039	42	3.2532	-1	5	1.9375	1	-2.6943	1	-1	0.5	0.1154	8	-0.5278	0	-0.3347	9	1.443	999	999	999	999	999	999	999	999	16.5	9.5474	0.5	-9.7044	999	999	999	999	999	999	999	999	-5.22021	0	1.9375	-2.6943	-5.22021	1	-1	-1
304	-1	1	43	6.6039	41	2.2532	-1	3	-0.0625	11	7.3057	1	1	0.923077	0.538477	5	-3.5278	0.9375	0.6028	4	-3.557	0.916667	0.514767	1	-7.0108	0.9	0.5128	4	-3.3619	999	999	999	999	1.411	1.41025	3.34734	3.37943	2	-0.7653	9	5.7885	-0.456606	1	-0.0625	7.3057	-0.456606	1	1	1
316	1	-1	42	5.6039	38	-0.7468	1	4	0.9375	3	-0.6943	1	1	0.8	0.4154	9	0.4722	0.5	0.1653	10	2.443	0.5	0.0981	3	-5.0108	0.75	0.3628	2	-5.3619	4.5	-2.4526	6.5	-3.7044	0.68087	0.680115	-0.43532	-0.40323	1	-1.7653	2	-1.2115	-0.650906	1	-0.9375	0.6943	0.650906	-1	-1	-1
317	999	1	23	-13.3961	26	-12.7468	-1	999	999	5	1.3057	999	-1	999	999	999	999	0.5	0.1653	5	-2.557	999	999	999	999	999	999	999	999	999	999	999	999	999	999	999	999	999	999	999	999	999	999	999	1.3057	999	999	-1	999
319	1	-1	39	2.6039	39	0.2532	1	3	-0.0625	4	0.3057	1	1	0.5	0.1154	6	-2.5278	0.666667	0.331967	7	-0.557	999	999	999	999	999	999	999	999	11	4.0474	11.5	1.2956	999	999	999	999	999	999	999	999	-0.0191063	1	0.0625	-0.3057	0.0191063	-1	-1	-1
320	1	1	36	-0.3961	34	-4.7468	1	5	1.9375	1	-2.6943	1	-1	0.5	0.1154	16	7.4722	0.75	0.4153	5	-2.557	0	-0.4019	14	5.9892	0	-0.3872	6	-1.3619	4	-2.9526	11.5	1.2956	0.146113	0.145358	-0.120384	-0.0882944	5	2.2347	1	-2.2115	-5.22021	0	1.9375	-2.6943	-5.22021	1	-1	-1
321	1	1	31	-5.3961	33	-5.7468	1	2	-1.0625	1	-2.6943	-1	-1	0.833333	0.448733	1	-7.5278	0.5	0.1653	3	-4.557	0	-0.4019	6	-2.0108	0.5	0.1128	4	-3.3619	999	999	999	999	-0.0499121	-0.0506671	-1.25332	-1.22123	12	9.2347	1	-2.2115	2.86269	0	-1.0625	-2.6943	2.86269	-1	-1	1
323	1	-1	43	6.6039	44	5.2532	1	1	-2.0625	2	-1.6943	-1	-1	0	-0.3846	10	1.4722	0	-0.3347	14	6.443	999	999	999	999	999	999	999	999	2.5	-4.4526	4	-6.2044	999	999	999	999	999	999	999	999	3.49449	0	2.0625	1.6943	-3.49449	1	1	-1
326	1	-1	37	0.6039	999	999	1	2	-1.0625	3	-0.6943	1	-1	0.666667	0.282067	9	0.4722	0.75	0.4153	3	-4.557	0	-0.4019	9	0.9892	0.666667	0.279467	5	-2.3619	7	0.0474	15	4.7956	1.47255	1.4718	0.0302106	0.0623006	2	-0.7653	1	-2.2115	0.737694	0	1.0625	0.6943	-0.737694	-1	1	1
327	999	-1	999	999	34	-4.7468	1	999	999	3	-0.6943	999	-1	999	999	999	999	0	-0.3347	9	1.443	999	999	999	999	0	-0.3872	9	1.6381	999	999	999	999	999	999	999	999	999	999	999	999	999	999	999	0.6943	999	999	1	999
328	1	1	999	999	39	0.2532	1	1	-2.0625	2	-1.6943	-1	-1	0	-0.3846	9	0.4722	0	-0.3347	3	-4.557	0	-0.4019	8	-0.0108	0	-0.3872	7	-0.3619	6	-0.9526	1	-9.2044	-0.359783	-0.360538	-1.00411	-0.972015	1	-1.7653	2	-1.2115	3.49449	0	-2.0625	-1.6943	3.49449	-1	-1	1
331	1	1	35	-1.3961	36	-2.7468	1	9	5.9375	0	-3.6943	1	-1	0.916667	0.532067	0	-8.5278	0.8	0.4653	0	-7.557	0.909091	0.507191	0	-8.0108	0.8	0.4128	0	-7.3619	4.5	-2.4526	19	8.7956	0.0598322	0.0590772	2.25225	2.28434	16	13.2347	0	-3.2115	-21.9349	0	5.9375	-3.6943	-21.9349	1	-1	-1
346	1	1	32	-4.3961	33	-5.7468	1	0	-3.0625	2	-1.6943	-1	-1	0	-0.3846	10	1.4722	0	-0.3347	10	2.443	0.666667	0.264767	8	-0.0108	0.666667	0.279467	6	-1.3619	7	0.0474	2.5	-7.7044	0.890703	0.889948	-0.190679	-0.158589	0	-2.7653	0	-3.2115	5.18879	0	-3.0625	-1.6943	5.18879	-1	-1	1
347	1	-1	42	5.6039	52	13.2532	1	5	1.9375	3	-0.6943	1	1	0.5	0.1154	8	-0.5278	0.833333	0.498633	17	9.443	0	-0.4019	2	-6.0108	0.5	0.1128	12	4.6381	11.5	4.5474	18	7.7956	-0.333372	-0.334127	-0.126425	-0.0943348	3	0.2347	1	-2.2115	-1.34521	1	-1.9375	0.6943	1.34521	-1	-1	-1
349	1	-1	38	1.6039	41	2.2532	1	15	11.9375	1	-2.6943	1	-1	0.5	0.1154	12	3.4722	0.666667	0.331967	9	1.443	999	999	999	999	999	999	999	999	2	-4.9526	8	-2.2044	999	999	999	999	999	999	999	999	-32.1632	0	-11.9375	2.6943	32.1632	-1	1	1
353	999	1	30	-6.3961	30	-8.7468	-1	5	1.9375	6	2.3057	-1	-1	0	-0.3846	16	7.4722	0.5	0.1653	13	5.443	0	-0.4019	16	7.9892	0	-0.3872	7	-0.3619	2.5	-4.4526	8.5	-1.7044	-0.963764	-0.964519	-1.10216	-1.07007	3	0.2347	6	2.7885	4.46729	0	1.9375	2.3057	4.46729	-1	-1	1
354	1	1	34	-2.3961	35	-3.7468	1	1	-2.0625	0	-3.6943	-1	-1	0.5	0.1154	10	1.4722	0	-0.3347	14	6.443	999	999	999	999	999	999	999	999	6	-0.9526	7.5	-2.7044	999	999	999	999	999	999	999	999	7.61949	0	-2.0625	-3.6943	7.61949	-1	-1	1
356	1	1	41	4.6039	47	8.2532	1	0	-3.0625	0	-3.6943	-1	-1	0.5	0.1154	5	-3.5278	0	-0.3347	13	5.443	999	999	999	999	999	999	999	999	1.5	-5.4526	0	-10.2044	999	999	999	999	999	999	999	999	11.3138	0	-3.0625	-3.6943	11.3138	-1	-1	1
361	1	-1	38	1.6039	35	-3.7468	1	2	-1.0625	2	-1.6943	-1	-1	0.5	0.1154	6	-2.5278	0.5	0.1653	8	0.443	999	999	999	999	999	999	999	999	3.5	-3.4526	6.5	-3.7044	999	999	999	999	999	999	999	999	1.80019	0	1.0625	1.6943	-1.80019	1	1	-1
365	1	1	41	4.6039	48	9.2532	1	10	6.9375	1	-2.6943	-1	1	0	-0.3846	14	5.4722	0.8	0.4653	5	-2.557	0.666667	0.264767	14	5.9892	0.8	0.4128	4	-3.3619	8	1.0474	11.5	1.2956	999	999	999	999	5	2.2347	2	-1.2115	-18.6917	0	6.9375	-2.6943	-18.6917	-1	1	-1
367	1	1	40	3.6039	48	9.2532	1	2	-1.0625	6	2.3057	-1	-1	0.666667	0.282067	11	2.4722	0.666667	0.331967	8	0.443	0.666667	0.264767	6	-2.0108	0.5	0.1128	2	-5.3619	6.5	-0.4526	18	7.7956	-0.288253	-0.289008	0.256758	0.288848	2	-0.7653	0	-3.2115	-2.44981	0	-1.0625	2.3057	-2.44981	-1	-1	1
372	-1	-1	33	-3.3961	44	5.2532	-1	999	999	1	-2.6943	-1	-1	999	999	999	999	0	-0.3347	6	-1.557	999	999	999	999	0.75	0.3628	5	-2.3619	999	999	999	999	999	999	999	999	999	999	1	-2.2115	999	0	999	2.6943	999	1	1	-1
375	1	1	29	-7.3961	37	-1.7468	1	4	0.9375	4	0.3057	-1	-1	0.875	0.4904	13	4.4722	0.5	0.1653	8	0.443	0.75	0.3481	14	5.9892	0.5	0.1128	15	7.6381	6	-0.9526	999	999	-0.0287542	-0.0295092	0.785058	0.817148	6	3.2347	3	-0.2115	0.286594	0	0.9375	0.3057	0.286594	-1	-1	1
376	1	1	35	-1.3961	35	-3.7468	1	7	3.9375	1	-2.6943	-1	-1	0.9	0.5154	13	4.4722	0.666667	0.331967	5	-2.557	0.666667	0.264767	11	2.9892	0.666667	0.279467	14	6.6381	10	3.0474	20	9.7956	-0.53043	-0.531185	0.593686	0.625776	4	1.2347	1	-2.2115	-10.6088	0	3.9375	-2.6943	-10.6088	-1	-1	1
382	1	1	48	11.6039	50	11.2532	1	3	-0.0625	8	4.3057	-1	-1	0.75	0.3654	17	8.4722	0.5	0.1653	1	-6.557	999	999	999	999	999	999	999	999	9.5	2.5474	15.5	5.2956	999	999	999	999	999	999	999	999	-0.269106	0	-0.0625	4.3057	-0.269106	-1	-1	1
383	999	1	999	999	37	-1.7468	-1	999	999	6	2.3057	999	-1	999	999	999	999	0	-0.3347	15	7.443	999	999	999	999	999	999	999	999	999	999	999	999	999	999	999	999	999	999	999	999	999	999	999	2.3057	999	999	-1	999
387	-1	-1	27	-9.3961	34	-4.7468	999	1	-2.0625	11	7.3057	1	1	0	-0.3846	9	0.4722	0	-0.3347	20	12.443	999	999	999	999	999	999	999	999	999	999	999	999	999	999	999	999	999	999	999	999	-15.068	1	2.0625	-7.3057	15.068	-1	-1	-1
388	-1	-1	40	3.6039	45	6.2532	-1	2	-1.0625	1	-2.6943	-1	-1	0.666667	0.282067	6	-2.5278	0.5	0.1653	3	-4.557	999	999	999	999	999	999	999	999	1.5	-5.4526	6.5	-3.7044	999	999	999	999	999	999	999	999	2.86269	0	1.0625	2.6943	-2.86269	1	1	-1
389	-1	-1	28	-8.3961	40	1.2532	-1	8	4.9375	6	2.3057	-1	-1	0.75	0.3654	5	-3.5278	0	-0.3347	10	2.443	999	999	999	999	0.5	0.1128	13	5.6381	7	0.0474	13	2.7956	-0.288253	-0.289008	-0.419682	-0.387592	8	5.2347	6	2.7885	11.3844	0	-4.9375	-2.3057	-11.3844	1	1	-1
396	-1	1	33	-3.3961	34	-4.7468	-1	999	999	0	-3.6943	-1	-1	0.5	0.1154	3	-5.5278	0.75	0.4153	7	-0.557	999	999	999	999	0	-0.3872	9	1.6381	5	-1.9526	12.5	2.2956	-0.731852	-0.732607	0.0302106	0.0623006	1	-1.7653	1	-2.2115	999	0	999	-3.6943	999	-1	-1	1
397	-1	-1	35	-1.3961	46	7.2532	1	2	-1.0625	3	-0.6943	-1	1	0.5	0.1154	6	-2.5278	0.75	0.4153	8	0.443	999	999	999	999	0	-0.3872	0	-7.3619	3.5	-3.4526	10	-0.2044	-0.189136	-0.189891	-0.758064	-0.725974	2	-0.7653	4	0.7885	0.737694	0	1.0625	0.6943	-0.737694	1	-1	1
410	-1	1	39	2.6039	42	3.2532	1	1	-2.0625	15	11.3057	1	-1	0.5	0.1154	12	3.4722	0.666667	0.331967	3	-4.557	0.5	0.0981	7	-1.0108	0.5	0.1128	6	-1.3619	5	-1.9526	10.5	0.2956	0.261254	0.260499	1.05391	1.086	8	5.2347	5	1.7885	-23.318	0	-2.0625	11.3057	-23.318	1	-1	-1
413	-1	-1	26	-10.3961	44	5.2532	1	2	-1.0625	0	-3.6943	-1	1	0.5	0.1154	2	-6.5278	0.666667	0.331967	6	-1.557	0.8	0.3981	2	-6.0108	0.5	0.1128	4	-3.3619	7	0.0474	23	12.7956	0.344942	0.344187	2.00641	2.0385	0	-2.7653	0	-3.2115	3.92519	0	1.0625	3.6943	-3.92519	1	-1	1
417	-1	-1	41	4.6039	39	0.2532	1	4	0.9375	0	-3.6943	1	-1	0.5	0.1154	12	3.4722	0.5	0.1653	4	-3.557	999	999	999	999	999	999	999	999	6	-0.9526	10.5	0.2956	999	999	999	999	999	999	999	999	-3.46341	0	-0.9375	3.6943	3.46341	-1	1	1
419	999	-1	36	-0.3961	56	17.2532	1	999	999	999	999	999	1	999	999	999	999	0.5	0.1653	11	3.443	999	999	999	999	999	999	999	999	999	999	999	999	999	999	999	999	999	999	999	999	999	999	999	999	999	999	-1	999
420	1	-1	37	0.6039	40	1.2532	1	4	0.9375	3	-0.6943	1	-1	0.5	0.1154	10	1.4722	0	-0.3347	1	-6.557	999	999	999	999	999	999	999	999	9.5	2.5474	11.5	1.2956	999	999	999	999	999	999	999	999	-0.650906	0	-0.9375	0.6943	0.650906	-1	1	1
421	999	-1	45	8.6039	51	12.2532	1	999	999	1	-2.6943	999	-1	999	999	999	999	0	-0.3347	10	2.443	999	999	999	999	0	-0.3872	12	4.6381	999	999	999	999	999	999	999	999	999	999	3	-0.2115	999	999	999	2.6943	999	999	1	999
423	1	1	45	8.6039	48	9.2532	1	0	-3.0625	2	-1.6943	-1	-1	0.666667	0.282067	7	-1.5278	0.666667	0.331967	2	-5.557	999	999	999	999	999	999	999	999	4.5	-2.4526	12	1.7956	999	999	999	999	999	999	999	999	5.18879	0	-3.0625	-1.6943	5.18879	-1	-1	1
424	999	1	32	-4.3961	33	-5.7468	1	999	999	999	999	999	1	999	999	999	999	0.5	0.1653	5	-2.557	999	999	999	999	999	999	999	999	999	999	999	999	999	999	999	999	999	999	999	999	999	999	999	999	999	999	1	999
428	-1	1	42	5.6039	39	0.2532	-1	0	-3.0625	4	0.3057	-1	-1	0.857143	0.472543	1	-7.5278	0.888889	0.554189	4	-3.557	0.75	0.3481	7	-1.0108	0.9	0.5128	2	-5.3619	11	4.0474	17.5	7.2956	999	999	999	999	2	-0.7653	2	-1.2115	-0.936206	0	-3.0625	0.3057	-0.936206	-1	-1	1
434	1	-1	33	-3.3961	33	-5.7468	1	3	-0.0625	1	-2.6943	-1	-1	0.5	0.1154	7	-1.5278	0	-0.3347	10	2.443	0.5	0.0981	11	2.9892	0.75	0.3628	7	-0.3619	1.5	-5.4526	7.5	-2.7044	-0.942606	-0.943361	-0.428742	-0.396652	2	-0.7653	2	-1.2115	0.168394	0	0.0625	2.6943	-0.168394	1	1	-1
435	-1	1	34	-2.3961	35	-3.7468	-1	2	-1.0625	2	-1.6943	-1	-1	0	-0.3846	12	3.4722	0	-0.3347	10	2.443	999	999	999	999	999	999	999	999	13	6.0474	6.5	-3.7044	999	999	999	999	999	999	999	999	1.80019	0	-1.0625	-1.6943	1.80019	-1	-1	1
437	-1	1	44	7.6039	42	3.2532	1	1	-2.0625	0	-3.6943	-1	-1	0	-0.3846	5	-3.5278	0.5	0.1653	7	-0.557	999	999	999	999	999	999	999	999	11	4.0474	6	-4.2044	999	999	999	999	999	999	999	999	7.61949	0	-2.0625	-3.6943	7.61949	-1	-1	1
440	999	1	999	999	35	-3.7468	-1	999	999	18	14.3057	999	1	999	999	999	999	0.666667	0.331967	1	-6.557	999	999	999	999	0	-0.3872	3	-4.3619	999	999	999	999	999	999	999	999	999	999	4	0.7885	999	999	999	14.3057	999	999	1	999
442	-1	1	31	-5.3961	34	-4.7468	-1	20	16.9375	17	13.3057	1	1	0	-0.3846	3	-5.5278	0	-0.3347	6	-1.557	0.75	0.3481	1	-7.0108	0	-0.3872	10	2.6381	25	18.0474	20	9.7956	999	999	999	999	11	8.2347	9	5.7885	225.365	1	16.9375	13.3057	225.365	1	1	1
448	1	1	42	5.6039	46	7.2532	-1	0	-3.0625	2	-1.6943	-1	-1	0.666667	0.282067	3	-5.5278	0.75	0.4153	5	-2.557	0.5	0.0981	4	-4.0108	0	-0.3872	5	-2.3619	17.5	10.5474	14.5	4.2956	0.711645	0.71089	0.670389	0.702479	5	2.2347	5	1.7885	5.18879	0	-3.0625	-1.6943	5.18879	-1	-1	1
449	-1	-1	44	7.6039	39	0.2532	-1	0	-3.0625	999	999	-1	-1	0.5	0.1154	7	-1.5278	0.666667	0.331967	2	-5.557	999	999	999	999	0	-0.3872	2	-5.3619	999	999	999	999	999	999	999	999	999	999	3	-0.2115	999	0	3.0625	999	999	1	1	-1
451	-1	1	39	2.6039	47	8.2532	-1	0	-3.0625	1	-2.6943	-1	-1	0	-0.3846	7	-1.5278	0.833333	0.498633	3	-4.557	0.5	0.0981	11	2.9892	0	-0.3872	8	0.6381	2	-4.9526	4.5	-5.7044	999	999	999	999	0	-2.7653	0	-3.2115	8.25129	0	-3.0625	-2.6943	8.25129	-1	-1	1
452	1	1	43	6.6039	42	3.2532	-1	0	-3.0625	1	-2.6943	-1	-1	0.5	0.1154	3	-5.5278	0.5	0.1653	1	-6.557	999	999	999	999	999	999	999	999	3	-3.9526	4.5	-5.7044	999	999	999	999	999	999	999	999	8.25129	0	-3.0625	-2.6943	8.25129	-1	-1	1
453	1	-1	36	-0.3961	37	-1.7468	1	0	-3.0625	1	-2.6943	1	-1	0.666667	0.282067	7	-1.5278	0	-0.3347	5	-2.557	999	999	999	999	999	999	999	999	5.5	-1.4526	5	-5.2044	999	999	999	999	999	999	999	999	8.25129	0	3.0625	2.6943	-8.25129	-1	1	1
458	999	1	39	2.6039	39	0.2532	1	999	999	17	13.3057	999	1	999	999	999	999	0	-0.3347	7	-0.557	999	999	999	999	0.5	0.1128	9	1.6381	999	999	999	999	999	999	999	999	999	999	6	2.7885	999	999	999	13.3057	999	999	1	999
468	1	-1	28	-8.3961	38	-0.7468	-1	0	-3.0625	0	-3.6943	1	-1	0	-0.3846	4	-4.5278	0.666667	0.331967	1	-6.557	0	-0.4019	11	2.9892	0	-0.3872	7	-0.3619	10	3.0474	13.5	3.2956	-0.0184894	-0.0192444	-0.0358719	-0.00378187	2	-0.7653	1	-2.2115	11.3138	0	3.0625	3.6943	-11.3138	-1	1	1
469	-1	-1	36	-0.3961	36	-2.7468	-1	1	-2.0625	0	-3.6943	-1	-1	0	-0.3846	13	4.4722	0	-0.3347	13	5.443	0.5	0.0981	5	-3.0108	0.5	0.1128	13	5.6381	4	-2.9526	5	-5.2044	999	999	999	999	1	-1.7653	4	0.7885	7.61949	0	2.0625	3.6943	-7.61949	1	1	-1
473	1	1	28	-8.3961	28	-10.7468	1	3	-0.0625	2	-1.6943	1	-1	0.5	0.1154	9	0.4722	0.833333	0.498633	5	-2.557	999	999	999	999	999	999	999	999	7	0.0474	15.5	5.2956	999	999	999	999	999	999	999	999	0.105894	0	-0.0625	-1.6943	0.105894	1	-1	-1
474	-1	1	25	-11.3961	28	-10.7468	-1	1	-2.0625	0	-3.6943	-1	-1	0.5	0.1154	13	4.4722	0	-0.3347	4	-3.557	999	999	999	999	999	999	999	999	7	0.0474	14	3.7956	999	999	999	999	999	999	999	999	7.61949	0	-2.0625	-3.6943	7.61949	-1	-1	1
478	1	-1	33	-3.3961	48	9.2532	-1	1	-2.0625	0	-3.6943	-1	-1	0.5	0.1154	8	-0.5278	0.666667	0.331967	2	-5.557	999	999	999	999	999	999	999	999	7.5	0.5474	9.5	-0.7044	999	999	999	999	999	999	999	999	7.61949	0	2.0625	3.6943	-7.61949	1	1	-1
479	-1	-1	36	-0.3961	46	7.2532	999	0	-3.0625	2	-1.6943	-1	-1	0.5	0.1154	5	-3.5278	0	-0.3347	1	-6.557	999	999	999	999	999	999	999	999	2.5	-4.4526	6	-4.2044	999	999	999	999	999	999	999	999	5.18879	0	3.0625	1.6943	-5.18879	1	1	-1
481	-1	1	33	-3.3961	36	-2.7468	-1	0	-3.0625	0	-3.6943	1	1	0	-0.3846	7	-1.5278	0	-0.3347	3	-4.557	999	999	999	999	0	-0.3872	10	2.6381	4.5	-2.4526	3.5	-6.7044	1.03893	1.03818	-0.44594	-0.41385	0	-2.7653	0	-3.2115	11.3138	1	-3.0625	-3.6943	11.3138	1	1	1
485	-1	1	36	-0.3961	39	0.2532	-1	3	-0.0625	21	17.3057	-1	1	0.666667	0.282067	9	0.4722	0.666667	0.331967	6	-1.557	0.857143	0.455243	2	-6.0108	0.875	0.4878	3	-4.3619	11.5	4.5474	17.5	7.2956	1.58177	1.58101	1.01406	1.04615	5	2.2347	9	5.7885	-1.08161	0	-0.0625	17.3057	-1.08161	-1	1	-1
487	1	1	34	-2.3961	38	-0.7468	1	9	5.9375	10	6.3057	1	1	0.666667	0.282067	1	-7.5278	0.9	0.5653	4	-3.557	999	999	999	999	999	999	999	999	15	8.0474	18	7.7956	1.98222	1.98147	3.14086	3.17295	5	2.2347	19	15.7885	37.4401	1	5.9375	6.3057	37.4401	1	1	1
490	-1	-1	42	5.6039	52	13.2532	-1	3	-0.0625	0	-3.6943	-1	-1	0	-0.3846	4	-4.5278	0	-0.3347	7	-0.557	999	999	999	999	999	999	999	999	17.5	10.5474	5.5	-4.7044	999	999	999	999	999	999	999	999	0.230894	0	0.0625	3.6943	-0.230894	1	1	-1
492	-1	1	36	-0.3961	36	-2.7468	-1	5	1.9375	1	-2.6943	1	-1	0	-0.3846	10	1.4722	0.5	0.1653	3	-4.557	999	999	999	999	999	999	999	999	7.5	0.5474	9	-1.2044	999	999	999	999	999	999	999	999	-5.22021	0	1.9375	-2.6943	-5.22021	1	-1	-1
498	1	1	44	7.6039	39	0.2532	1	0	-3.0625	2	-1.6943	-1	-1	0.875	0.4904	6	-2.5278	0.666667	0.331967	3	-4.557	999	999	999	999	999	999	999	999	8.5	1.5474	12	1.7956	999	999	999	999	999	999	999	999	5.18879	0	-3.0625	-1.6943	5.18879	-1	-1	1
502	-1	1	43	6.6039	33	-5.7468	1	10	6.9375	2	-1.6943	1	-1	0.857143	0.472543	2	-6.5278	0	-0.3347	4	-3.557	0.875	0.4731	5	-3.0108	0.8	0.4128	0	-7.3619	13	6.0474	18.5	8.2956	3.6111	3.61035	1.31487	1.34696	7	4.2347	3	-0.2115	-11.7542	0	6.9375	-1.6943	-11.7542	1	-1	-1
505	1	-1	37	0.6039	37	-1.7468	1	2	-1.0625	0	-3.6943	-1	-1	0.5	0.1154	6	-2.5278	0	-0.3347	1	-6.557	999	999	999	999	999	999	999	999	3	-3.9526	6.5	-3.7044	999	999	999	999	999	999	999	999	3.92519	0	1.0625	3.6943	-3.92519	1	1	-1
508	-1	1	44	7.6039	37	-1.7468	1	0	-3.0625	2	-1.6943	-1	-1	0	-0.3846	9	0.4722	0	-0.3347	4	-3.557	999	999	999	999	999	999	999	999	4	-2.9526	9	-1.2044	999	999	999	999	999	999	999	999	5.18879	0	-3.0625	-1.6943	5.18879	-1	-1	1
509	-1	1	32	-4.3961	32	-6.7468	-1	2	-1.0625	15	11.3057	-1	-1	0.5	0.1154	10	1.4722	0.5	0.1653	19	11.443	999	999	999	999	999	999	999	999	2	-4.9526	6.5	-3.7044	999	999	999	999	999	999	999	999	-12.0123	0	-1.0625	11.3057	-12.0123	-1	-1	1
516	-1	-1	31	-5.3961	35	-3.7468	999	0	-3.0625	0	-3.6943	-1	-1	0.5	0.1154	7	-1.5278	0	-0.3347	6	-1.557	999	999	999	999	999	999	999	999	1	-5.9526	0	-10.2044	999	999	999	999	999	999	999	999	11.3138	0	3.0625	3.6943	-11.3138	1	1	-1
518	-1	1	32	-4.3961	34	-4.7468	-1	0	-3.0625	0	-3.6943	-1	-1	0.5	0.1154	3	-5.5278	0.8	0.4653	7	-0.557	0.5	0.0981	3	-5.0108	0	-0.3872	11	3.6381	5	-1.9526	8.5	-1.7044	-0.680305	-0.68106	-0.499037	-0.466947	0	-2.7653	0	-3.2115	11.3138	0	-3.0625	-3.6943	11.3138	-1	-1	1
519	-1	1	28	-8.3961	25	-13.7468	-1	10	6.9375	0	-3.6943	1	-1	0.666667	0.282067	10	1.4722	0.666667	0.331967	3	-4.557	999	999	999	999	999	999	999	999	9	2.0474	12.5	2.2956	999	999	999	999	999	999	999	999	-25.6292	0	6.9375	-3.6943	-25.6292	1	-1	-1
520	-1	-1	29	-7.3961	30	-8.7468	-1	4	0.9375	6	2.3057	1	-1	0	-0.3846	5	-3.5278	0	-0.3347	9	1.443	999	999	999	999	999	999	999	999	999	999	999	999	999	999	999	999	999	999	999	999	2.16159	0	-0.9375	-2.3057	-2.16159	-1	1	1
521	1	-1	41	4.6039	43	4.2532	1	3	-0.0625	7	3.3057	-1	-1	0	-0.3846	15	6.4722	0	-0.3347	10	2.443	0	-0.4019	12	3.9892	0	-0.3872	17	9.6381	2	-4.9526	0	-10.2044	-1.18224	-1.183	-1.00411	-0.972015	1	-1.7653	8	4.7885	-0.206606	0	0.0625	-3.3057	0.206606	1	1	-1
522	1	1	32	-4.3961	41	2.2532	-1	2	-1.0625	0	-3.6943	-1	1	0.666667	0.282067	7	-1.5278	0.5	0.1653	3	-4.557	0.666667	0.264767	10	1.9892	0.5	0.1128	4	-3.3619	9.5	2.5474	13	2.7956	-0.680305	-0.68106	-0.346368	-0.314278	1	-1.7653	0	-3.2115	3.92519	0	-1.0625	-3.6943	3.92519	-1	1	-1
528	-1	-1	42	5.6039	44	5.2532	-1	0	-3.0625	0	-3.6943	1	-1	0.666667	0.282067	4	-4.5278	0.5	0.1653	10	2.443	999	999	999	999	999	999	999	999	0	-6.9526	1.5	-8.7044	999	999	999	999	999	999	999	999	11.3138	0	3.0625	3.6943	-11.3138	-1	1	1
535	-1	-1	28	-8.3961	26	-12.7468	-1	3	-0.0625	1	-2.6943	1	-1	0.666667	0.282067	10	1.4722	0	-0.3347	5	-2.557	999	999	999	999	999	999	999	999	6.5	-0.4526	11.5	1.2956	999	999	999	999	999	999	999	999	0.168394	0	0.0625	2.6943	-0.168394	-1	1	1
